# Supplementary material for: One problem, too many solutions: How costly is honest signalling of need?
Source: PLoS One. 2019 Jan 11;14(1):e0208443. doi: 10.1371/journal.pone.0208443 (PMC6329501; doi:10.1371/journal.pone.0208443)
Supplement: S1 Notebook — (NB) [file pone.0208443.s002.nb]

(* Content-type: application/vnd.wolfram.mathematica *)

(*** Wolfram Notebook File ***)
(* http://www.wolfram.com/nb *)

(* CreatedBy='Mathematica 11.1' *)

(*CacheID: 234*)
(* Internal cache information:
NotebookFileLineBreakTest
NotebookFileLineBreakTest
NotebookDataPosition[       158,          7]
NotebookDataLength[     33902,        773]
NotebookOptionsPosition[     33600,        760]
NotebookOutlinePosition[     33946,        775]
CellTagsIndexPosition[     33903,        772]
WindowFrame->Normal*)

(* Beginning of Notebook Content *)
Notebook[{
Cell[BoxData[
 RowBox[{"DynamicModule", "[", 
  RowBox[{
   RowBox[{"{", "\[IndentingNewLine]", 
    RowBox[{
     RowBox[{"Z", "=", "2"}], ",", 
     RowBox[{"\[Gamma]", "=", 
      RowBox[{"1", "/", "2"}]}], ",", 
     RowBox[{"\[Psi]", "=", 
      RowBox[{"1", "/", "2"}]}], ",", 
     RowBox[{"U", "=", "1"}], ",", 
     RowBox[{"cMax", "=", "2"}], ",", "h", ",", "g", ",", "f", ",", 
     RowBox[{"\[Theta]", "=", "3"}], ",", 
     RowBox[{"ls", "=", "14"}], ",", "\[IndentingNewLine]", "zOpt", ",", 
     "zOptO", ",", "zOptP", ",", "sO", ",", "sP", ",", "optP", ",", "optO", 
     ",", "star", ",", 
     RowBox[{"colO", "=", 
      RowBox[{"RGBColor", "[", 
       RowBox[{".37", ",", ".5", ",", ".71"}], "]"}]}], ",", 
     RowBox[{"colP", "=", 
      RowBox[{"RGBColor", "[", 
       RowBox[{".88", ",", ".61", ",", ".14"}], "]"}]}], ",", "legend"}], 
    "\[IndentingNewLine]", "}"}], ",", "\[IndentingNewLine]", 
   RowBox[{
    RowBox[{
     RowBox[{"star", "[", 
      RowBox[{
       RowBox[{"pt", ":", "_List", ":", 
        RowBox[{"{", 
         RowBox[{"0", ",", "0"}], "}"}]}], ",", 
       RowBox[{"r_:", "1"}]}], "]"}], ":=", 
     RowBox[{"Polygon", "[", 
      RowBox[{
       RowBox[{
        RowBox[{"pt", "+", "#"}], "&"}], "/@", 
       RowBox[{"Riffle", "[", 
        RowBox[{
         RowBox[{"CirclePoints", "[", 
          RowBox[{"r", ",", "5"}], "]"}], ",", 
         RowBox[{"CirclePoints", "[", 
          RowBox[{
           RowBox[{"{", 
            RowBox[{
             RowBox[{"r", "/", "2"}], ",", 
             RowBox[{
              RowBox[{"-", "Pi"}], "/", "10"}]}], "}"}], ",", "5"}], "]"}]}], 
        "]"}]}], "]"}]}], ";", "\[IndentingNewLine]", 
    RowBox[{"legend", "=", 
     RowBox[{"Placed", "[", 
      RowBox[{
       RowBox[{"PointLegend", "[", "\[IndentingNewLine]", 
        RowBox[{
         RowBox[{
          RowBox[{
           RowBox[{"Directive", "[", 
            RowBox[{
             RowBox[{"AbsolutePointSize", "@", "6"}], ",", "#", ",", 
             RowBox[{"AbsoluteThickness", "@", "2"}]}], "]"}], "&"}], "/@", 
          RowBox[{"{", 
           RowBox[{
           "colO", ",", "colP", ",", "colO", ",", "colP", ",", "colO", ",", 
            "colP"}], "}"}]}], ",", "\[IndentingNewLine]", 
         RowBox[{"{", 
          RowBox[{
          "\"\<offspring's inclusive fitness\>\"", ",", 
           "\"\<parent's inclusive fitness\>\"", ",", 
           "\"\<z (at offspring)\>\"", ",", "\"\<z (at parent)\>\"", ",", 
           "\"\<offspring's optimum\>\"", ",", "\"\<parent's optimum\>\""}], 
          "}"}], ",", "\[IndentingNewLine]", 
         RowBox[{"LegendMarkers", "\[Rule]", 
          RowBox[{"{", 
           RowBox[{
            RowBox[{"{", 
             RowBox[{"False", ",", "Automatic"}], "}"}], ",", 
            RowBox[{"{", 
             RowBox[{"False", ",", "Automatic"}], "}"}], ",", 
            RowBox[{"{", 
             RowBox[{"False", ",", "Automatic"}], "}"}], ",", 
            RowBox[{"{", 
             RowBox[{"False", ",", "Automatic"}], "}"}], ",", 
            RowBox[{"{", 
             RowBox[{
              RowBox[{"Graphics", "@", 
               RowBox[{"star", "[", "]"}]}], ",", "Automatic"}], "}"}], ",", 
            RowBox[{"{", 
             RowBox[{
              RowBox[{"Graphics", "@", 
               RowBox[{"star", "[", "]"}]}], ",", "Automatic"}], "}"}]}], 
           "}"}]}], ",", "\[IndentingNewLine]", 
         RowBox[{"LegendMarkerSize", "\[Rule]", "14"}], ",", 
         "\[IndentingNewLine]", 
         RowBox[{"Joined", "\[Rule]", 
          RowBox[{"{", 
           RowBox[{
           "True", ",", "True", ",", "False", ",", "False", ",", "False", ",",
             "False"}], "}"}]}], ",", "\[IndentingNewLine]", 
         RowBox[{"LegendLayout", "\[Rule]", "\"\<Column\>\""}], ",", 
         RowBox[{"LabelStyle", "\[Rule]", "ls"}]}], "]"}], ",", "After", ",", 
       "Identity"}], "]"}]}], ";", "\[IndentingNewLine]", 
    RowBox[{"Manipulate", "[", "\[IndentingNewLine]", 
     RowBox[{
      RowBox[{
       RowBox[{
        RowBox[{"{", 
         RowBox[{"parent", ",", "offspring"}], "}"}], "=", 
        RowBox[{"{", 
         RowBox[{
          RowBox[{"{", 
           RowBox[{
            RowBox[{"g", "[", "z", "]"}], ",", 
            RowBox[{"\[Gamma]", " ", 
             RowBox[{"h", "[", 
              RowBox[{"c", ",", "z"}], "]"}]}]}], "}"}], ",", 
          RowBox[{"{", 
           RowBox[{
            RowBox[{
             RowBox[{"\[Psi]", " ", 
              RowBox[{"g", "[", "z", "]"}]}], "-", 
             RowBox[{"\[Beta]", "*", "w", "*", 
              RowBox[{"f", "[", 
               RowBox[{"\[Alpha]", ",", "c", ",", "z"}], "]"}]}]}], ",", 
            RowBox[{
             RowBox[{"h", "[", 
              RowBox[{"c", ",", "z"}], "]"}], "-", 
             RowBox[{
              RowBox[{"(", 
               RowBox[{"1", "-", "\[Beta]"}], ")"}], "*", "w", "*", 
              RowBox[{"f", "[", 
               RowBox[{"\[Alpha]", ",", "c", ",", "z"}], "]"}]}]}]}], "}"}]}],
          "}"}]}], ";", "\[IndentingNewLine]", 
       RowBox[{"zOptO", "=", 
        RowBox[{"z", "/.", 
         RowBox[{"First", "@", 
          RowBox[{"NSolve", "[", 
           RowBox[{
            RowBox[{
             RowBox[{"D", "[", 
              RowBox[{
               RowBox[{"Total", "@", "offspring"}], ",", "z"}], "]"}], 
             "\[Equal]", "0."}], ",", "z", ",", "Reals"}], "]"}]}]}]}], ";", 
       "\[IndentingNewLine]", 
       RowBox[{"zOptP", "=", 
        RowBox[{"z", "/.", 
         RowBox[{"First", "@", 
          RowBox[{"NSolve", "[", 
           RowBox[{
            RowBox[{
             RowBox[{"D", "[", 
              RowBox[{
               RowBox[{"Total", "@", "parent"}], ",", "z"}], "]"}], 
             "\[Equal]", "0."}], ",", "z", ",", "Reals"}], "]"}]}]}]}], ";", 
       "\[IndentingNewLine]", 
       RowBox[{
        RowBox[{"{", 
         RowBox[{"optO", ",", "optP"}], "}"}], "=", 
        RowBox[{"{", 
         RowBox[{
          RowBox[{"offspring", "/.", 
           RowBox[{"z", "\[Rule]", "zOptO"}]}], ",", 
          RowBox[{"parent", "/.", 
           RowBox[{"z", "\[Rule]", "zOptP"}]}]}], "}"}]}], ";", 
       "\[IndentingNewLine]", 
       RowBox[{"sO", "=", 
        RowBox[{
         RowBox[{"(", 
          RowBox[{"1.", "-", 
           RowBox[{
            RowBox[{"Abs", "@", 
             RowBox[{"(", 
              RowBox[{"zz", "-", "zOptO"}], ")"}]}], "/", "Z"}]}], ")"}], "^",
          "8"}]}], ";", "\[IndentingNewLine]", 
       RowBox[{"sP", "=", 
        RowBox[{
         RowBox[{"(", 
          RowBox[{"1.", "-", 
           RowBox[{
            RowBox[{"Abs", "@", 
             RowBox[{"(", 
              RowBox[{"zz", "-", "zOptP"}], ")"}]}], "/", "Z"}]}], ")"}], "^",
          "8"}]}], ";", "\[IndentingNewLine]", 
       RowBox[{"Deploy", "@", 
        RowBox[{"Column", "@", 
         RowBox[{"{", "\[IndentingNewLine]", 
          RowBox[{"ParametricPlot", "[", "\[IndentingNewLine]", 
           RowBox[{
            RowBox[{"Evaluate", "@", 
             RowBox[{"MapThread", "[", 
              RowBox[{"Tooltip", ",", 
               RowBox[{"{", 
                RowBox[{
                 RowBox[{"{", 
                  RowBox[{"offspring", ",", "parent"}], "}"}], ",", 
                 RowBox[{"{", 
                  RowBox[{
                  "\"\<offspring's inclusive fitness\>\"", ",", 
                   "\"\<parent's inclusive fitness\>\""}], "}"}]}], "}"}]}], 
              "]"}]}], ",", 
            RowBox[{"{", 
             RowBox[{"z", ",", 
              RowBox[{"-", "1"}], ",", 
              RowBox[{"Z", "+", "1"}]}], "}"}], ",", "\[IndentingNewLine]", 
            RowBox[{"Epilog", "\[Rule]", 
             RowBox[{"{", "\[IndentingNewLine]", 
              RowBox[{
               RowBox[{"Tooltip", "[", 
                RowBox[{
                 RowBox[{"{", 
                  RowBox[{"colO", ",", 
                   RowBox[{"star", "[", 
                    RowBox[{"optO", ",", ".03"}], "]"}]}], "}"}], ",", 
                 "\"\<offspring's optimum\>\""}], "]"}], ",", 
               "\[IndentingNewLine]", 
               RowBox[{"Tooltip", "[", 
                RowBox[{
                 RowBox[{"{", 
                  RowBox[{"colP", ",", 
                   RowBox[{"star", "[", 
                    RowBox[{"optP", ",", ".03"}], "]"}]}], "}"}], ",", 
                 "\"\<parent's optimum\>\""}], "]"}], ",", 
               "\[IndentingNewLine]", 
               RowBox[{"Tooltip", "[", 
                RowBox[{
                 RowBox[{"{", 
                  RowBox[{
                   RowBox[{"{", 
                    RowBox[{"colO", ",", 
                    RowBox[{"AbsolutePointSize", "@", "8"}], ",", 
                    RowBox[{"Point", "[", 
                    RowBox[{"offspring", "/.", 
                    RowBox[{"z", "\[Rule]", "zz"}]}], "]"}]}], "}"}], ",", 
                   "\[IndentingNewLine]", 
                   RowBox[{"{", 
                    RowBox[{
                    RowBox[{"Lighter", "@", "colO"}], ",", 
                    RowBox[{"Opacity", "[", 
                    RowBox[{"sO", "/", "2"}], "]"}], ",", 
                    RowBox[{"Disk", "[", 
                    RowBox[{
                    RowBox[{"offspring", "/.", 
                    RowBox[{"z", "\[Rule]", "zz"}]}], ",", 
                    RowBox[{"sO", ".04"}]}], "]"}]}], "}"}], ",", 
                   "\[IndentingNewLine]", 
                   RowBox[{"{", 
                    RowBox[{
                    RowBox[{"Lighter", "@", "colO"}], ",", 
                    RowBox[{"AbsoluteThickness", "@", "\[Theta]"}], ",", 
                    RowBox[{"If", "[", 
                    RowBox[{
                    RowBox[{"sO", ">", ".99"}], ",", 
                    RowBox[{"Circle", "[", 
                    RowBox[{
                    RowBox[{"offspring", "/.", 
                    RowBox[{"z", "\[Rule]", "zz"}]}], ",", ".04"}], "]"}], 
                    ",", 
                    RowBox[{"{", "}"}]}], "]"}]}], "}"}]}], 
                  "\[IndentingNewLine]", "}"}], ",", 
                 "\"\<z (at offspring)\>\""}], "]"}], ",", 
               "\[IndentingNewLine]", 
               RowBox[{"Tooltip", "[", 
                RowBox[{
                 RowBox[{"{", 
                  RowBox[{
                   RowBox[{"{", 
                    RowBox[{"colP", ",", 
                    RowBox[{"AbsolutePointSize", "@", "8"}], ",", 
                    RowBox[{"Point", "[", 
                    RowBox[{"parent", "/.", 
                    RowBox[{"z", "\[Rule]", "zz"}]}], "]"}]}], "}"}], ",", 
                   "\[IndentingNewLine]", 
                   RowBox[{"{", 
                    RowBox[{
                    RowBox[{"Lighter", "@", "colP"}], ",", 
                    RowBox[{"Opacity", "[", 
                    RowBox[{"sP", "/", "2"}], "]"}], ",", 
                    RowBox[{"Disk", "[", 
                    RowBox[{
                    RowBox[{"parent", "/.", 
                    RowBox[{"z", "\[Rule]", "zz"}]}], ",", 
                    RowBox[{"sP", ".04"}]}], "]"}]}], "}"}], ",", 
                   "\[IndentingNewLine]", 
                   RowBox[{"{", 
                    RowBox[{
                    RowBox[{"Lighter", "@", "colP"}], ",", 
                    RowBox[{"AbsoluteThickness", "@", "\[Theta]"}], ",", 
                    RowBox[{"If", "[", 
                    RowBox[{
                    RowBox[{"sP", ">", ".99"}], ",", 
                    RowBox[{"Circle", "[", 
                    RowBox[{
                    RowBox[{"parent", "/.", 
                    RowBox[{"z", "\[Rule]", "zz"}]}], ",", ".04"}], "]"}], 
                    ",", 
                    RowBox[{"{", "}"}]}], "]"}]}], "}"}]}], 
                  "\[IndentingNewLine]", "}"}], ",", 
                 "\"\<z (at parent)\>\""}], "]"}], ",", "\[IndentingNewLine]", 
               RowBox[{"{", 
                RowBox[{
                 RowBox[{"Directive", "[", 
                  RowBox[{"Dashed", ",", 
                   RowBox[{"AbsoluteThickness", "@", "\[Theta]"}], ",", 
                   "colP", ",", 
                   RowBox[{"Opacity", "@", ".85"}]}], "]"}], ",", 
                 RowBox[{"InfiniteLine", "@", 
                  RowBox[{"{", 
                   RowBox[{"optP", ",", 
                    RowBox[{"optP", "+", 
                    RowBox[{"(", 
                    RowBox[{
                    RowBox[{"D", "[", 
                    RowBox[{"parent", ",", "z"}], "]"}], "/.", 
                    RowBox[{"z", "\[Rule]", "zOptP"}]}], ")"}]}]}], "}"}]}]}],
                 "}"}], ",", "\[IndentingNewLine]", 
               RowBox[{"{", 
                RowBox[{
                 RowBox[{"Directive", "[", 
                  RowBox[{"Dashed", ",", 
                   RowBox[{"AbsoluteThickness", "@", "\[Theta]"}], ",", 
                   "colO", ",", 
                   RowBox[{"Opacity", "@", ".85"}]}], "]"}], ",", 
                 RowBox[{"InfiniteLine", "@", 
                  RowBox[{"{", 
                   RowBox[{"optO", ",", 
                    RowBox[{"optO", "+", 
                    RowBox[{"(", 
                    RowBox[{
                    RowBox[{"D", "[", 
                    RowBox[{"offspring", ",", "z"}], "]"}], "/.", 
                    RowBox[{"z", "\[Rule]", "zOptO"}]}], ")"}]}]}], "}"}]}]}],
                 "}"}]}], "}"}]}], ",", "\[IndentingNewLine]", 
            RowBox[{"PlotStyle", "\[Rule]", 
             RowBox[{"(", 
              RowBox[{
               RowBox[{
                RowBox[{"Directive", "[", 
                 RowBox[{
                  RowBox[{"AbsoluteThickness", "@", "3"}], ",", "#"}], "]"}], 
                "&"}], "/@", 
               RowBox[{"{", 
                RowBox[{"colO", ",", "colP"}], "}"}]}], ")"}]}], ",", 
            "\[IndentingNewLine]", 
            RowBox[{"FrameLabel", "\[Rule]", 
             RowBox[{"{", 
              RowBox[{
              "\"\<parental fitness component\>\"", ",", 
               "\"\<offspring fitness component\>\""}], "}"}]}], ",", 
            RowBox[{"Frame", "\[Rule]", "True"}], ",", 
            RowBox[{"ImageSize", "\[Rule]", "430"}], ",", 
            "\[IndentingNewLine]", 
            RowBox[{"AspectRatio", "\[Rule]", "1"}], ",", 
            RowBox[{"PlotRange", "\[Rule]", 
             RowBox[{"{", 
              RowBox[{
               RowBox[{"{", 
                RowBox[{"0", ",", "1"}], "}"}], ",", 
               RowBox[{"{", 
                RowBox[{"0", ",", "1"}], "}"}]}], "}"}]}], ",", 
            "\[IndentingNewLine]", 
            RowBox[{"PlotRangePadding", "\[Rule]", 
             RowBox[{"{", 
              RowBox[{
               RowBox[{"{", 
                RowBox[{
                 RowBox[{"Scaled", "@", ".02"}], ",", 
                 RowBox[{"Scaled", "@", ".02"}]}], "}"}], ",", 
               RowBox[{"{", 
                RowBox[{
                 RowBox[{"Scaled", "@", ".02"}], ",", 
                 RowBox[{"Scaled", "@", ".02"}]}], "}"}]}], "}"}]}], ",", 
            "\[IndentingNewLine]", 
            RowBox[{"FrameTicksStyle", "\[Rule]", 
             RowBox[{"Directive", "[", 
              RowBox[{"Black", ",", 
               RowBox[{".9", "*", "ls"}]}], "]"}]}], ",", 
            "\[IndentingNewLine]", 
            RowBox[{"LabelStyle", "\[Rule]", 
             RowBox[{"Directive", "[", 
              RowBox[{"Black", ",", "ls"}], "]"}]}], ",", 
            RowBox[{"FrameStyle", "\[Rule]", 
             RowBox[{"Directive", "[", 
              RowBox[{
               RowBox[{"AbsoluteThickness", "@", "1.5"}], ",", "Black"}], 
              "]"}]}], ",", 
            RowBox[{"Background", "\[Rule]", "White"}], ",", 
            RowBox[{"FrameTicksStyle", "\[Rule]", 
             RowBox[{"Directive", "[", 
              RowBox[{"Black", ",", "14"}], "]"}]}], ",", 
            "\[IndentingNewLine]", 
            RowBox[{"PlotLegends", "\[Rule]", "legend"}]}], "]"}], 
          "}"}]}]}]}], ",", "\[IndentingNewLine]", "\[IndentingNewLine]", 
      RowBox[{"Style", "[", 
       RowBox[{
       "\"\<One problem, too many solutions:\\nHow costly is honest \
signalling of need?\>\"", ",", "Black", ",", "20", ",", 
        RowBox[{"LineSpacing", "\[Rule]", 
         RowBox[{"{", 
          RowBox[{".9", ",", "0"}], "}"}]}]}], "]"}], ",", 
      "\[IndentingNewLine]", 
      RowBox[{"Pane", "[", 
       RowBox[{
        RowBox[{"Style", "[", 
         RowBox[{
         "\"\<Szabolcs Sz\[AAcute]mad\[OAcute], D\[AAcute]niel Cz\[EAcute]gel \
& Istv\[AAcute]n Zachar\>\"", ",", 
          RowBox[{"GrayLevel", "@", ".3"}], ",", "12"}], "]"}], ",", 
        RowBox[{"ImageMargins", "\[Rule]", 
         RowBox[{"{", 
          RowBox[{
           RowBox[{"{", 
            RowBox[{"0", ",", "0"}], "}"}], ",", 
           RowBox[{"{", 
            RowBox[{"6", ",", "0"}], "}"}]}], "}"}]}]}], "]"}], ",", 
      "\[IndentingNewLine]", 
      RowBox[{"Pane", "[", 
       RowBox[{
        RowBox[{"Style", "[", 
         RowBox[{"\"\<PLoS ONE 2018\>\"", ",", 
          RowBox[{"GrayLevel", "@", ".3"}], ",", "12"}], "]"}], ",", 
        RowBox[{"ImageMargins", "\[Rule]", 
         RowBox[{"{", 
          RowBox[{
           RowBox[{"{", 
            RowBox[{"0", ",", "0"}], "}"}], ",", 
           RowBox[{"{", 
            RowBox[{"10", ",", "0"}], "}"}]}], "}"}]}]}], "]"}], ",", 
      "\[IndentingNewLine]", 
      RowBox[{"{", 
       RowBox[{
        RowBox[{"{", 
         RowBox[{
         "zz", ",", "1", ",", 
          "\"\<transferred resource (\!\(\*StyleBox[\"z\",FontSlant->\"Italic\
\"]\))\>\""}], "}"}], ",", "0", ",", "Z", ",", 
        RowBox[{"Appearance", "\[Rule]", "\"\<Labeled\>\""}]}], "}"}], ",", 
      "\[IndentingNewLine]", 
      RowBox[{"Item", "@", 
       RowBox[{"{", 
        RowBox[{
        "\"\<set \!\(\*StyleBox[\"z\",FontSlant->\"Italic\"]\) to optimum of:\
\>\"", ",", 
         RowBox[{"Row", "@", 
          RowBox[{"{", 
           RowBox[{
            RowBox[{"Button", "[", 
             RowBox[{"\"\<offspring\>\"", ",", 
              RowBox[{"zz", "=", "zOptO"}]}], "]"}], ",", 
            RowBox[{"Button", "[", 
             RowBox[{"\"\<parent\>\"", ",", 
              RowBox[{"zz", "=", "zOptP"}]}], "]"}]}], "}"}]}]}], "}"}]}], 
      ",", "\[IndentingNewLine]", 
      RowBox[{"{", 
       RowBox[{
        RowBox[{"{", 
         RowBox[{
         "c", ",", "3", ",", 
          "\"\<offspring quality (\!\(\*StyleBox[\"c\",FontSlant->\"Italic\"]\
\))\>\""}], "}"}], ",", 
        RowBox[{"1", "/", "2"}], ",", "5", ",", 
        RowBox[{"Appearance", "\[Rule]", "\"\<Labeled\>\""}]}], "}"}], ",", 
      "\[IndentingNewLine]", 
      RowBox[{"{", 
       RowBox[{
        RowBox[{"{", 
         RowBox[{"G", ",", 
          RowBox[{"1", "/", "2"}], ",", 
          "\"\<parent's fitness factor (G)\>\""}], "}"}], ",", ".001", ",", 
        "2", ",", 
        RowBox[{"Appearance", "\[Rule]", "\"\<Labeled\>\""}]}], "}"}], ",", 
      "\[IndentingNewLine]", 
      RowBox[{"{", 
       RowBox[{
        RowBox[{"{", 
         RowBox[{"w", ",", "0", ",", "\"\<cost\>\""}], "}"}], ",", 
        RowBox[{"{", 
         RowBox[{"0", ",", "1"}], "}"}], ",", 
        RowBox[{"Appearance", "\[Rule]", "\"\<Labeled\>\""}], ",", 
        RowBox[{"ControlType", "\[Rule]", "Checkbox"}]}], "}"}], ",", 
      "\[IndentingNewLine]", 
      RowBox[{"{", 
       RowBox[{
        RowBox[{"{", 
         RowBox[{"\[Alpha]", ",", "1", ",", 
          RowBox[{"Dynamic", "@", 
           RowBox[{"Style", "[", 
            RowBox[{"\"\<cost combination factor (\[Alpha])\>\"", ",", 
             RowBox[{"GrayLevel", "[", 
              RowBox[{
               RowBox[{"(", 
                RowBox[{"1", "-", 
                 RowBox[{"Ceiling", "@", "w"}]}], ")"}], "/", "2"}], "]"}]}], 
            "]"}]}]}], "}"}], ",", 
        RowBox[{"-", "10"}], ",", "10", ",", 
        RowBox[{"Appearance", "\[Rule]", "\"\<Labeled\>\""}], ",", 
        RowBox[{"Enabled", "\[Rule]", 
         RowBox[{"(", 
          RowBox[{"w", ">", "0"}], ")"}]}]}], "}"}], ",", 
      "\[IndentingNewLine]", 
      RowBox[{"{", 
       RowBox[{
        RowBox[{"{", 
         RowBox[{"\[Beta]", ",", "0", ",", 
          RowBox[{"Dynamic", "@", 
           RowBox[{"Style", "[", 
            RowBox[{
            "\"\<cost source factor\\n(parent \[LeftRightArrow] \
offspring)\>\"", ",", 
             RowBox[{"GrayLevel", "[", 
              RowBox[{
               RowBox[{"(", 
                RowBox[{"1", "-", 
                 RowBox[{"Ceiling", "@", "w"}]}], ")"}], "/", "2"}], "]"}]}], 
            "]"}]}]}], "}"}], ",", "0", ",", "1", ",", 
        RowBox[{"Appearance", "\[Rule]", "\"\<Labeled\>\""}], ",", 
        RowBox[{"Enabled", "\[Rule]", 
         RowBox[{"(", 
          RowBox[{"w", ">", "0"}], ")"}]}]}], "}"}], ",", 
      "\[IndentingNewLine]", 
      RowBox[{"{", 
       RowBox[{"parent", ",", "None"}], "}"}], ",", "\[IndentingNewLine]", 
      RowBox[{"{", 
       RowBox[{"offspring", ",", "None"}], "}"}], ",", "\[IndentingNewLine]", 
      "\[IndentingNewLine]", 
      RowBox[{"Paneled", "\[Rule]", "True"}], ",", 
      RowBox[{"BaseStyle", "\[Rule]", "Black"}], ",", 
      RowBox[{"ControlPlacement", "\[Rule]", "Left"}], ",", 
      RowBox[{"LocalizeVariables", "\[Rule]", "True"}], ",", 
      RowBox[{"SynchronousInitialization", "\[Rule]", "True"}], ",", 
      RowBox[{"TrackedSymbols", "\[RuleDelayed]", 
       RowBox[{"{", 
        RowBox[{
        "zz", ",", "c", ",", "G", ",", "w", ",", "\[Alpha]", ",", "\[Beta]"}],
         "}"}]}], ",", "\[IndentingNewLine]", 
      RowBox[{"Initialization", "\[RuleDelayed]", 
       RowBox[{"{", "\[IndentingNewLine]", 
        RowBox[{
         RowBox[{
          RowBox[{"h", "[", 
           RowBox[{"c_", ",", "z_"}], "]"}], ":=", 
          RowBox[{"U", 
           RowBox[{"(", 
            RowBox[{"1", "-", 
             RowBox[{"Exp", "[", 
              RowBox[{
               RowBox[{"-", "c"}], " ", "z"}], "]"}]}], ")"}]}]}], ";", " ", 
         RowBox[{"(*", " ", 
          RowBox[{
           RowBox[{"offspring", "'"}], "s", " ", "fitness"}], " ", "*)"}], 
         "\[IndentingNewLine]", 
         RowBox[{
          RowBox[{"g", "[", "z_", "]"}], ":=", 
          RowBox[{"G", 
           RowBox[{"(", 
            RowBox[{"Z", "-", "z"}], ")"}]}]}], ";", " ", 
         RowBox[{"(*", " ", 
          RowBox[{
           RowBox[{"parent", "'"}], "s", " ", "fitness"}], " ", "*)"}], 
         "\[IndentingNewLine]", 
         RowBox[{
          RowBox[{"zOpt", "[", "c_", "]"}], ":=", 
          RowBox[{
           RowBox[{"Log", "[", 
            RowBox[{"\[Gamma]", " ", "U", " ", 
             RowBox[{"c", "/", "G"}]}], "]"}], "/", "c"}]}], ";", " ", 
         RowBox[{"(*", " ", 
          RowBox[{
          "optimal", " ", "z", " ", "when", " ", "signal", " ", "cost", " ", 
           "balances", " ", 
           RowBox[{"offspring", "'"}], "s", " ", "and", " ", 
           RowBox[{"parent", "'"}], "s", " ", "optimal", " ", "z"}], " ", 
          "*)"}], "\[IndentingNewLine]", 
         RowBox[{
          RowBox[{"f", "[", 
           RowBox[{"\[Alpha]_", ",", "c_", ",", "z_"}], "]"}], ":=", 
          RowBox[{
           RowBox[{"\[Alpha]", " ", 
            RowBox[{"(", 
             RowBox[{
              RowBox[{"(", 
               RowBox[{
                RowBox[{"1.", "/", "\[Gamma]"}], "-", "\[Psi]"}], ")"}], 
              RowBox[{"(", 
               RowBox[{
                RowBox[{"g", "[", 
                 RowBox[{"zOpt", "@", "cMax"}], "]"}], "-", 
                RowBox[{"g", "[", "z", "]"}]}], ")"}]}], ")"}]}], "+", 
           RowBox[{
            RowBox[{"(", 
             RowBox[{"1", "-", "\[Alpha]"}], ")"}], 
            RowBox[{"(", 
             RowBox[{
              RowBox[{"(", 
               RowBox[{"1", "-", 
                RowBox[{"\[Gamma]", " ", "\[Psi]"}]}], ")"}], 
              RowBox[{"(", 
               RowBox[{
                RowBox[{"h", "[", 
                 RowBox[{"c", ",", "z"}], "]"}], "-", 
                RowBox[{"h", "[", 
                 RowBox[{"c", ",", 
                  RowBox[{"zOpt", "@", "cMax"}]}], "]"}]}], ")"}]}], 
             ")"}]}]}]}], ";", " ", 
         RowBox[{"(*", " ", 
          RowBox[{"Signal", " ", "cost", " ", "function"}], " ", "*)"}], 
         "\[IndentingNewLine]", 
         RowBox[{"{", 
          RowBox[{
           RowBox[{"zz", "=", "1"}], ",", 
           RowBox[{"c", "=", "3"}], ",", 
           RowBox[{"G", "=", 
            RowBox[{"1", "/", "2"}]}], ",", 
           RowBox[{"w", "=", "0"}], ",", 
           RowBox[{"\[Alpha]", "=", "1"}], ",", 
           RowBox[{"\[Beta]", "=", "0"}]}], "}"}], ";"}], 
        "\[IndentingNewLine]", "}"}]}], ",", "\[IndentingNewLine]", 
      RowBox[{"Bookmarks", "\[Rule]", 
       RowBox[{"{", "\[IndentingNewLine]", 
        RowBox[{
         RowBox[{"\"\<No cost\>\"", "\[RuleDelayed]", 
          RowBox[{"{", 
           RowBox[{
            RowBox[{"c", "=", "3"}], ",", 
            RowBox[{"\[Alpha]", "=", "1"}], ",", 
            RowBox[{"w", "=", "0"}], ",", 
            RowBox[{"G", "=", ".08"}], ",", 
            RowBox[{"\[Beta]", "=", "0"}]}], "}"}]}], ",", 
         "\[IndentingNewLine]", 
         RowBox[{"\"\<NS99 cost function\>\"", "\[RuleDelayed]", 
          RowBox[{"{", 
           RowBox[{
            RowBox[{"c", "=", "3"}], ",", 
            RowBox[{"\[Alpha]", "=", "1"}], ",", 
            RowBox[{"w", "=", "1"}], ",", 
            RowBox[{"G", "=", ".08"}], ",", 
            RowBox[{"\[Beta]", "=", "0"}]}], "}"}]}], ",", 
         "\[IndentingNewLine]", 
         RowBox[{"\"\<New cost function\>\"", "\[RuleDelayed]", 
          RowBox[{"{", 
           RowBox[{
            RowBox[{"c", "=", "3"}], ",", 
            RowBox[{"\[Alpha]", "=", "0"}], ",", 
            RowBox[{"w", "=", "1"}], ",", 
            RowBox[{"G", "=", ".08"}], ",", 
            RowBox[{"\[Beta]", "=", "0"}]}], "}"}]}], ",", 
         "\[IndentingNewLine]", 
         RowBox[{"\"\<Combined cost function\>\"", "\[RuleDelayed]", 
          RowBox[{"{", 
           RowBox[{
            RowBox[{"c", "=", "3"}], ",", 
            RowBox[{"\[Alpha]", "=", 
             RowBox[{"1", "/", "2"}]}], ",", 
            RowBox[{"w", "=", "1"}], ",", 
            RowBox[{"G", "=", 
             RowBox[{"1", "/", "2"}]}], ",", 
            RowBox[{"\[Beta]", "=", "0"}]}], "}"}]}]}], "\[IndentingNewLine]",
         "}"}]}]}], "]"}]}]}], "]"}]], "Input",
 CellChangeTimes->{{3.7190288783112345`*^9, 3.719028935541315*^9}, {
   3.719028982801381*^9, 3.7190290146214256`*^9}, {3.7190290538414803`*^9, 
   3.7190292256527205`*^9}, {3.719029451925039*^9, 3.7190294570250463`*^9}, {
   3.7190295129851246`*^9, 3.719029620575275*^9}, 3.719029711395402*^9, {
   3.7190297521954594`*^9, 3.719029784705505*^9}, 3.719030420881398*^9, {
   3.7190304545214453`*^9, 3.719030458861451*^9}, {3.7190306914417768`*^9, 
   3.719030710881804*^9}, {3.719030750201859*^9, 3.7190307674618835`*^9}, {
   3.7190308200219564`*^9, 3.71903082200196*^9}, {3.719030856992008*^9, 
   3.719030890442055*^9}, {3.7190314323148155`*^9, 3.7190314351648192`*^9}, {
   3.7190323932271605`*^9, 3.7190323962671647`*^9}, 3.719032602977454*^9, {
   3.719036118212905*^9, 3.719036119941004*^9}, {3.7190547615944595`*^9, 
   3.719054772140063*^9}, {3.719054811494314*^9, 3.7190549249768047`*^9}, {
   3.719055996235077*^9, 3.7190560208194833`*^9}, 3.7190560571015587`*^9, {
   3.7190569787232723`*^9, 3.719056981179413*^9}, {3.7190570716425867`*^9, 
   3.719057097344057*^9}, {3.71912375669192*^9, 3.7191237747309513`*^9}, {
   3.71912381142105*^9, 3.719123814071202*^9}, {3.7191241492073703`*^9, 
   3.7191241511674824`*^9}, {3.7191282237714224`*^9, 
   3.7191282264095736`*^9}, {3.719128893541731*^9, 3.719128895469841*^9}, {
   3.7191289882621484`*^9, 3.7191289988217525`*^9}, {3.7196558350727506`*^9, 
   3.7196558374298854`*^9}, {3.719656034772173*^9, 3.7196560732453732`*^9}, {
   3.7196561113625536`*^9, 3.7196561589362745`*^9}, {3.719661770696249*^9, 
   3.71966179485363*^9}, {3.7196623348445168`*^9, 3.71966237109159*^9}, {
   3.7196624635938807`*^9, 3.7196624840150485`*^9}, {3.7196659496682725`*^9, 
   3.719666114406695*^9}, {3.719666145513474*^9, 3.7196661513568087`*^9}, {
   3.71966623566263*^9, 3.719666308998825*^9}, {3.7196663831550665`*^9, 
   3.7196665157356496`*^9}, {3.71966655420485*^9, 3.7196666172964582`*^9}, {
   3.7201729215768394`*^9, 3.720172953245651*^9}, {3.720172986488552*^9, 
   3.7201729869305773`*^9}, 3.7201783500376043`*^9, {3.7206160664869547`*^9, 
   3.7206160748054304`*^9}, {3.720616118313919*^9, 3.7206161265823917`*^9}, {
   3.7206161584962173`*^9, 3.7206161752881775`*^9}, {3.720616212963333*^9, 
   3.720616235035595*^9}, {3.7206170039405737`*^9, 3.7206170947647686`*^9}, {
   3.720618019940686*^9, 3.7206180247839627`*^9}, {3.72061843699254*^9, 
   3.720618464656122*^9}, 3.721475862869089*^9, {3.721476072158004*^9, 
   3.7214761244479837`*^9}, {3.721476199341243*^9, 3.7214762109709034`*^9}, {
   3.721476475565024*^9, 3.7214764848665557`*^9}, {3.7214765421258235`*^9, 
   3.721476848931286*^9}, {3.721477585680228*^9, 3.721477612146738*^9}, {
   3.721477790337885*^9, 3.7214777906059*^9}, {3.721477827162979*^9, 
   3.721477866889244*^9}, {3.721478019174909*^9, 3.72147803867602*^9}, {
   3.7214780733609967`*^9, 3.7214780934821424`*^9}, {3.7214784635162115`*^9, 
   3.7214784846694183`*^9}, {3.7214785893893847`*^9, 
   3.7214787135474567`*^9}, {3.721478748423444*^9, 3.7214788222176485`*^9}, {
   3.7214788604248266`*^9, 3.7214790015608587`*^9}, {3.721479032662622*^9, 
   3.721479198565067*^9}, {3.7214796549580417`*^9, 3.721479660724372*^9}, {
   3.721481411190073*^9, 3.721481443803935*^9}, 3.7214814929917374`*^9, {
   3.721481534683103*^9, 3.721481574759388*^9}, {3.7485798328106947`*^9, 
   3.7485799819579053`*^9}, {3.74858084812713*^9, 3.748580854377139*^9}, {
   3.7485808910861907`*^9, 3.748580903496208*^9}, {3.748580948071272*^9, 
   3.748580969701302*^9}, {3.7485810430264053`*^9, 3.74858122313966*^9}, {
   3.748581319669798*^9, 3.748581392933902*^9}, {3.748581443741974*^9, 
   3.7485815426271143`*^9}, {3.7485816030101995`*^9, 
   3.7485817438443995`*^9}, {3.7485817849074574`*^9, 
   3.7485818732255816`*^9}, {3.748581910540635*^9, 3.748582015696782*^9}, {
   3.7485820516638327`*^9, 3.7485823461672735`*^9}, 3.748582391090337*^9, {
   3.7486686037966833`*^9, 3.7486686054066854`*^9}, {3.748668778098016*^9, 
   3.7486688019720497`*^9}, {3.748668841337105*^9, 3.748668882748325*^9}, {
   3.748668922508382*^9, 3.748668961807437*^9}, {3.7486689947674837`*^9, 
   3.748668999667491*^9}, {3.7486690308975353`*^9, 3.7486690668775864`*^9}, 
   3.7486690994176326`*^9, {3.748669166298727*^9, 3.748669201518777*^9}, {
   3.748669235458825*^9, 3.7486692407288322`*^9}, {3.7486694097013073`*^9, 
   3.7486694107913084`*^9}, {3.748669670312319*^9, 3.7486696710423193`*^9}, {
   3.7486697468524265`*^9, 3.7486697496024313`*^9}, {3.748669810062519*^9, 
   3.748669898002643*^9}, {3.7486699402827034`*^9, 3.7486701477429976`*^9}, {
   3.748670195333065*^9, 3.748670571823599*^9}, {3.748670643643702*^9, 
   3.748670664633731*^9}, {3.7486707613138685`*^9, 3.7486707644038725`*^9}, {
   3.748670797193919*^9, 3.74867079764392*^9}, {3.748670897187104*^9, 
   3.7486710578894553`*^9}, {3.7486714017849436`*^9, 
   3.7486714766820498`*^9}, {3.748671523489115*^9, 3.748671661209309*^9}, {
   3.7486717069003735`*^9, 3.748671709100377*^9}, {3.7486717549394417`*^9, 
   3.748671914145666*^9}, {3.7486719575427275`*^9, 3.748671960482732*^9}, {
   3.748671999684787*^9, 3.748672004124793*^9}, {3.748672426391464*^9, 
   3.748672486372549*^9}, 3.748672525813605*^9, {3.748857857579378*^9, 
   3.748857881146412*^9}, {3.7488579898135653`*^9, 3.7488579947535725`*^9}, {
   3.748858298515009*^9, 3.748858333445059*^9}, {3.748858868727844*^9, 
   3.748858925207924*^9}, {3.748859026178088*^9, 3.748859036558103*^9}, {
   3.748859066908146*^9, 3.7488590671981463`*^9}, {3.7488613880535097`*^9, 
   3.748861467259623*^9}, {3.749187393127376*^9, 3.7491873935373764`*^9}, {
   3.7491874392174406`*^9, 3.7491874450274487`*^9}, {3.7491874865175066`*^9, 
   3.74918748876751*^9}, {3.749187563687615*^9, 3.7491875642376156`*^9}, {
   3.7491875970976615`*^9, 3.749187597767662*^9}, {3.749189052125699*^9, 
   3.749189089245751*^9}, 3.7491891544288425`*^9, {3.74918921000992*^9, 
   3.7491892627509937`*^9}, {3.74918930280105*^9, 3.7491893457211103`*^9}, {
   3.749189380601159*^9, 3.749189427061224*^9}, 3.74918946695128*^9, {
   3.749190661588953*^9, 3.7491906651089573`*^9}, {3.749533961848144*^9, 
   3.7495339767981653`*^9}, {3.749534067627304*^9, 3.749534119009377*^9}},
 CellLabel->"In[50]:=",ExpressionUUID->"8b1e796c-a0cb-4344-bef1-6d6ade1c1f88"]
},
WindowSize->{1600, 858},
WindowMargins->{{-102, Automatic}, {698, Automatic}},
FrontEndVersion->"11.3 for Microsoft Windows (64-bit) (March 6, 2018)",
StyleDefinitions->"Default.nb"
]
(* End of Notebook Content *)

(* Internal cache information *)
(*CellTagsOutline
CellTagsIndex->{}
*)
(*CellTagsIndex
CellTagsIndex->{}
*)
(*NotebookFileOutline
Notebook[{
Cell[558, 20, 33038, 738, 1759, "Input",ExpressionUUID->"8b1e796c-a0cb-4344-bef1-6d6ade1c1f88"]
}
]
*)
